# Supplementary material for: Mismatch Between Preoperative Airway Assessment and Unanticipated Difficult Tracheal Intubation: A Retrospective Case–Control Study
Source: Healthcare (Basel). 2026 Jun 9;14(12):1619. doi: 10.3390/healthcare14121619 (PMC13299749; doi:10.3390/healthcare14121619)
Supplement: Supplementary file 1 [file healthcare-14-01619-s001.zip]

Archive with 1 entries (1 files):
- healthcare-4327173-supplementary.pdf
